# Supplementary material for: PRKACB is a novel imprinted gene in marsupials
Source: Epigenetics Chromatin. 2024 Sep 28;17:29. doi: 10.1186/s13072-024-00552-8 (PMC11438212; doi:10.1186/s13072-024-00552-8)
Supplement: Supplementary file 1 — Additional file 1. Primers used in this study. "Geno": genotyping primers, "BS": primers for BS-converted DNA, “Expr”: primers used for expression analysis. The lower case oligos indicate the “handle” used for sequencing. Primers starting “Me” are for tammar wallaby, primers starting “Tv” are for brushtail possum. [file 13072_2024_552_MOESM1_ESM.xlsx]

## Sheet: Sheet1
Name	Sequence	Purpose
MePRKACB_dgen_1B_F	TACCCACACGCAGTCCATTA	Geno
MePRKACB_dgen_1B_R	AGTGGGACAGTGGGAACAAG	Geno
MePRKACB_1B_F	AAGTGATAATAGTTTGGATTTTATGTT	BS
MePRKACB_1B_R	ACTTTCTAATCTCTCTACAAAACCC	BS
M13R_02	CAGGAAACAGCTATGAC	Seq
MePRKACB_5_A1_F2	CCTCAGGGTAGTTTCCTTGTTC	Expr
MePRKACB_5_A1_R2	GAGCCACACTTCAGTCCAGA	Expr
MePRKACB_5_B1_F1	GCCACTGCTGTTGTGACCA	Expr
MePRKACB_5_B1_R2	CTTCGGTGCACCTTCTAGC	Expr
MePRKACB_5_C1_F2	TCAGCTTCTTCTGGGTATCG	Expr
MePRKACB_5_C1_R1	GATCTGTCCCATAAGGCAGTG	Expr
MePRKACB_CB_F2	GTCCGTTTCCCCTCCCACT	Expr
MePRKACB_CB_R2	TCCAGTCAATGGCGGAAAAC	Expr
MePRKACB_cgen_1B_F	TGTGTGGTGAGAATGCTTGG	Expr
MePRKACB_cgen_1B_R	CTGGCTCACCGGAAACTAAA	Expr
TvPRKACB_BS_PCR1_F	acactctttccctacacgacgctcttccgatctATATTGTTTAAAATGTATGATAAGAGAGAA	BS
TvPRKACB_BS_PCR1_R	gtgactggagttcagacgtgtgctcttccgatctACCCATCCCAAATACCTAAC	BS
TvPRKACB_BS_PCR2_F	acactctttccctacacgacgctcttccgatctTTTAGAGGTGTTTTTATAGGGGAAAG	BS
TvPRKACB_BS_PCR2_R	gtgactggagttcagacgtgtgctcttccgatctATTTCCATTTCAATTACCAACTACC	BS
TvlncPRKACB_1_F	acactctttccctacacgacgctcttccgatctTGAGTCACAAGAAAAACATGGCGT	Expr
TvlncPRKACB_1_R	gtgactggagttcagacgtgtgctcttccgatctTGACACCACATTTCAGAAAAGGAGT	Expr
TvlncPRKACB_2_F	acactctttccctacacgacgctcttccgatctACAGAACATTGGATACTAACTGTTCCT	Expr
TvlncPRKACB_2_R	gtgactggagttcagacgtgtgctcttccgatctATGGCTGCTTTTCTGTTAAATCGAT	Expr
TvlncPRKACB_3_F	acactctttccctacacgacgctcttccgatctTCCCGGTTGGAAATAAGTATTCTTGCC	Expr
TvlncPRKACB_3_R	gtgactggagttcagacgtgtgctcttccgatctTGAGGAGGCTACAAAGATGACTAAG	Expr
TvPRKACB_expr_F	acactctttccctacacgacgctcttccgatctAGCGAAAAGGTTTAAAGTGAGGGA	Expr
TvPRKACB_expr_R	gtgactggagttcagacgtgtgctcttccgatctTCTTGCGTGTGTGTTGTTCTGT	Expr
Illum-adpt_P5_TruSqIdx	AATGATACGGCGACCACCGAGATCTACACNNNNNNNNacactctttccctacacgacgctcttccgatct	Seq
Illum-adpt_P7_TruSqIdx	CAAGCAGAAGACGGCATACGAGATNNNNNNNNgtgactggagttcagacgtgtgctcttccgatct	Seq
